# Supplementary material for: The Relationship and Influencing Factors between Endangered Plant Tetraena mongolica and Soil Microorganisms in West Ordos Desert Ecosystem, Northern China
Source: Plants (Basel). 2023 Feb 25;12(5):1048. doi: 10.3390/plants12051048 (PMC10005437; doi:10.3390/plants12051048)
Supplement: Supplementary file 1 [file plants-12-01048-s001.zip]

Archive with 1 entries (1 files):
- plants-2116297-supplementary.pdf
